# Supplementary material for: Distribution of Human Norovirus in the Coastal Waters of South Korea
Source: PLoS One. 2016 Sep 28;11(9):e0163800. doi: 10.1371/journal.pone.0163800 (PMC5040428; doi:10.1371/journal.pone.0163800)
Supplement: S1 Table — (XLSX) [file pone.0163800.s003.xlsx]

## Sheet: Sheet1
Water type	Area	Sample label	Sampling site label	Sampling date	Water temperature (℃)	pH	Conductivity (µs/cm)	Salinity (psu)	Turbidity (NTU)	Mean temperature (℃)	Total coliform (MPN/100 ml)	E.coli (MPN/100 ml)	Norovirus positive (Yes/No)	Genogoup I genotype	Genogoup II genotype	Genbank id (1)	Genbank id (2)	Genbank id (3)	Genbank id (4)	Genbank id (5)	Genbank id (6)	Genbank id (7)
Stream	A	20140326DL01	1	2014-03-26	16.1	8.18	1918	1.2	6.97	14.3	240	240	Yes	3	21	KT383850	KT383957
Estuary	A	20140326DM01	2	2014-03-26	12.8	8.19	34700	29.5	0.27	14.3	2	2	No
Estuary	A	20140326DM02	3	2014-03-26	13.8	8.08	35620	30	0.47	14.3	<1.8	<1.8	No
Stream	B	20140327EL01	4	2014-03-27	18.3	5.45	144.2	0.1	0.83	12.9	490	17	No
Stream	B	20140327EL02	5	2014-03-27	15	5.33	151.8	0.1	3.46	12.9	9500	130	Yes	3, 4	21	KT383851	KT383852	KT383958
Stream	B	20140327EL03	6	2014-03-27	15.2	5.97	9410	6.6	10.9	12.9	7900	3300	Yes	3, 4, 9	5, 6	KT383853	KT383854	KT383855	KT383959	KT383960
Stream	B	20140327EL04	7	2014-03-27	17.4	5.88	301.5	0.2	2.71	12.9	35000	11000	Yes	4, 9	5, 6, 13	KT383856	KT383857	KT383961	KT383962	KT383963
Stream	B	20140327EL05	8	2014-03-27	11.8	5.8	134.8	0.1	2.44	12.9	1400	460	No
Stream	B	20140327EL06	9	2014-03-27	17.7	5.95	18720	13.1	3.6	12.9	11	6.8	Yes	4		KT383858
Estuary	B	20140331EM01	10	2014-03-31	14.1	8.41	38840	32.1	1.61	12	7.8	2	Yes		17	KT383964
Estuary	B	20140331EM02	11	2014-03-31	14.1	8.38	38720	32.1	3.42	12	79	33	Yes	4		KT383859
Estuary	B	20140331EM03	12	2014-03-31	14.2	8.41	38940	32	1.8	12	110	13	No
Estuary	B	20140331EM04	13	2014-03-31	14.3	8.39	38820	32	3.74	12	490	33	Yes	3, 4	5	KT383860	KT383861	KT383965
Estuary	B	20140401EM05	14	2014-04-01	14.2	8.52	39210	33.14	1.58	13.1	6.8	2	No
Estuary	B	20140401EM06	15	2014-04-01	14.6	8.2	35500	32.37	3.43	13.1	790	49	Yes		6, 21	KT383966	KT383967
Estuary	B	20140401EM07	16	2014-04-01	14.4	8.35	38420	32.43	1.56	13.1	2	<1.8	Yes		21	KT383968
Estuary	B	20140401EM08	17	2014-04-01	14.5	8.43	39200	32.6	1.24	13.1	2	<1.8	No
Estuary	B	20140331EM09	18	2014-03-31	14.6	8.41	39210	32	3.1	12	26	7.8	No
Estuary	B	20140331EM10	19	2014-03-31	14.4	8.44	38910	32.1	1.21	12	4.5	4.5	No
Estuary	B	20140331EM11	20	2014-03-31	14.2	8.38	38740	32	0.84	12	<1.8	<1.8	No
Estuary	B	20140331EM12	21	2014-03-31	14.2	8.42	38020	32.1	0.94	12	4.5	2	No
Estuary	B	20140331EM13	22	2014-03-31	14	8.45	38540	32.8	1.53	12	<1.8	<1.8	No
Estuary	B	20140331EM14	23	2014-03-31	13.9	8.42	38440	33.7	1.52	12	<1.8	<1.8	No
Stream	C	20140331FL01	24	2014-03-31	12.41	6.74	2005	1.04	6.5	11	230	27	Yes	4	4, 6	KT383862	KT383969	KT383970
Stream	C	20140331FL02	25	2014-03-31	14.68	6.95	131	0.06	6	11	<1.8	<1.8	No
Stream	C	20140331FL03	26	2014-03-31	14.42	6.99	2751	1.49	24.2	11	4	<1.8	No
Stream	C	20140331FL04	27	2014-03-31	16.48	6.9	1068	0.53	6.7	11	23	13	Yes		11	KT383971
Stream	C	20140331FL05	28	2014-03-31	10.86	6.74	48570	31.55	10.8	11	1300	330	Yes	3, 4, 7	5	KT383863	KT383864	KT383865	KT383972
Stream	C	20140331FL06	29	2014-03-31	14.47	7.01	1140	0.57	12.4	11	79	49	Yes		6	KT383973
Estuary	C	20140409FM01	30	2014-04-09	11.97	7.02	50150	32.77	6.7	10.7	<1.8	<1.8	No
Estuary	C	20140409FM02	31	2014-04-09	12.71	6.98	50210	32.84	19.2	10.7	<1.8	<1.8	No
Estuary	C	20140409FM03	32	2014-04-09	11.9	7.03	50180	32.78	6.5	10.7	<1.8	<1.8	No
Estuary	C	20140409FM04	33	2014-04-09	12.02	7	50170	32.77	5.9	10.7	<1.8	<1.8	No
Estuary	C	20140409FM05	34	2014-04-09	12.44	6.93	50120	32.75	6.4	10.7	<1.8	<1.8	No
Estuary	C	20140409FM06	35	2014-04-09	12.66	7.07	50110	32.76	6	10.7	<1.8	<1.8	No
Estuary	C	20140409FM07	36	2014-04-09	12.82	6.99	50130	32.79	7	10.7	<1.8	<1.8	No
Estuary	C	20140409FM08	37	2014-04-09	12.11	6.95	50020	32.67	5.8	10.7	<1.8	<1.8	No
Estuary	C	20140409FM09	38	2014-04-09	11.95	6.9	50060	32.7	6.66	10.7	<1.8	<1.8	Yes		6, 13	KT383974	KT383975
Estuary	C	20140409FM10	39	2014-04-09	12.54	6.6	49760	32.5	5.4	10.7	<1.8	<1.8	Yes		6	KT383976
Estuary	C	20140409FM11	40	2014-04-09	12.68	6.63	49730	32.48	5.8	10.7	<1.8	<1.8	No
Estuary	C	20140409FM12	41	2014-04-09	13.07	6.71	49750	32.51	6.1	10.7	<1.8	<1.8	Yes		6	KT383977
Estuary	C	20140409FM13	42	2014-04-09	13.19	7.08	50280	32.92	12.4	10.7	<1.8	<1.8	No
Estuary	C	20140409FM14	43	2014-04-09	13.32	6.61	50290	32.91	12.1	10.7	<1.8	<1.8	No
Stream	D	20140328GL01	44	2014-03-28	17.07	8.01	5173	3.34	80.41	15.7	490	330	Yes	5, 9, UG		KT383866	KT383867	KT383868
Stream	D	20140329GL02	45	2014-03-29	14.29	9.05	577	0.36	1.54	15	790	490	Yes	4, 5	6	KT383869	KT383870	KT383978
Stream	D	20140329GL03	46	2014-03-29	16.73	9.44	2307	1.44	4.54	15	490	330	Yes	4	6	KT383871	KT383979
Stream	D	20140329GL04	47	2014-03-29	15.77	8.89	1016	0.65	2.95	15	790	79	Yes	3, 4	21	KT383872	KT383873	KT383980
Stream	D	20140329GL05	48	2014-03-29	15.76	8.41	1022	0.63	8.63	15	330	230	Yes	4	6	KT383874	KT383981
Stream	D	20140329GL06	49	2014-03-29	15.5	8.58	409	0.24	1.02	15	1300	790	Yes	4, 9	21	KT383875	KT383876	KT383982
Estuary	D	20140328GM01	50	2014-03-28	9.02	8.54	65091	32.02	2.04	15.7	<1.8	<1.8	No
Estuary	D	20140329GM02	51	2014-03-29	9.51	8.26	65346	31.57	0.84	15	<1.8	<1.8	No
Estuary	D	20140329GM03	52	2014-03-29	9.81	8.28	65637	31.42	2.58	15	<1.8	<1.8	No
Estuary	D	20140329GM04	53	2014-03-29	10.46	8.21	66278	31.87	7.02	15	<1.8	<1.8	No
Estuary	D	20140329GM05	54	2014-03-29	12.35	8.22	67001	31.28	2.53	15	<1.8	<1.8	No
Estuary	D	20140329GM06	55	2014-03-29	12.25	8.22	67237	31.74	8.72	15	<1.8	<1.8	No
Estuary	D	20140329GM07	56	2014-03-29	12.97	8.32	67092	31.38	6.97	15	<1.8	<1.8	No
Estuary	D	20140329GM08	57	2014-03-29	13	7.94	67269	31.47	7.01	15	<1.8	<1.8	Yes		6	KT383983
Estuary	D	20140328GM09	58	2014-03-28	12.51	7.68	67800	31.35	9.52	15.7	<1.8	<1.8	Yes		21	KT383984
Estuary	D	20140328GM10	59	2014-03-28	11.91	7.79	68184	31.43	3.32	15.7	<1.8	<1.8	No
Estuary	D	20140328GM11	60	2014-03-28	10.57	7.88	66447	31.38	4.52	15.7	<1.8	<1.8	No
Estuary	D	20140328GM12	61	2014-03-28	9.15	7.88	65034	31.81	0.69	15.7	<1.8	<1.8	No
Estuary	D	20140328GM13	62	2014-03-28	10.1	8.06	66364	31.55	1.81	15.7	<1.8	<1.8	No
Estuary	D	20140328GM14	63	2014-03-28	10.22	8.14	66420	31.54	1.01	15.7	<1.8	<1.8	No
Stream	A	20140410DL01	1	2014-04-10	18.4	8.57	1943	1.4	2.83	12.2	5400	2400	Yes	3	21	KT383877	KT383985
Estuary	A	20140410DM01	2	2014-04-10	13.2	8.39	40460	34.4	0.5	12.2	<1.8	<1.8	No
Estuary	A	20140410DM02	3	2014-04-10	13.8	8.31	40900	34.3	0.66	12.2	<1.8	<1.8	Yes	4	6	KT383878	KT383986
Stream	B	20140512EL01	4	2014-05-12	20.4	7.15	78.3	0	7.49	20.1	1700	490	Yes	4	2	KT383879	KT383987
Stream	B	20140512EL02	5	2014-05-12	20.6	7.25	111.4	0.7	24	20.1	33000	790	Yes	3, 4	21	KT383880	KT383881	KT383988
Stream	B	20140512EL03	6	2014-05-12	22.2	7.26	7240	0	43	20.1	7900	490	Yes	2, 4, 5, 9	5, 6, 21	KT383882	KT383883	KT383884	KT383885	KT383989	KT383990	KT383991
Stream	B	20140512EL04	7	2014-05-12	19.2	7.19	92.2	0.1	11.4	20.1	1700	230	No
Stream	B	20140512EL05	8	2014-05-12	19.2	7.23	24.4	0.7	15	20.1	33000	1400	No
Stream	B	20140512EL06	9	2014-05-12	18	7.22	7930	4.95	15.8	20.1	3300	3300	Yes	5	5, 6	KT383886	KT383992	KT383993
Estuary	B	20140514EM01	10	2014-05-14	19.5	8.52	42100	31.39	2.28	15.9	330	33	No
Estuary	B	20140514EM02	11	2014-05-14	19.9	8.42	46200	32.08	2.88	15.9	330	49	No
Estuary	B	20140514EM03	12	2014-05-14	19.8	8.43	42740	31.54	2.13	15.9	490	130	No
Estuary	B	20140514EM04	13	2014-05-14	20.4	8.41	41550	32	3.04	15.9	130	49	No
Estuary	B	20140514EM05	14	2014-05-14	20.5	8.48	33750	31.32	3.75	15.9	790	790	No
Estuary	B	20140514EM06	15	2014-05-14	20.6	8.25	31360	30.04	0.06	15.9	49	22	Yes		4	KT383994
Estuary	B	20140514EM07	16	2014-05-14	19.3	8.32	35680	30.7	4.89	15.9	<1.8	<1.8	Yes		3, 6	KT383995	KT383996
Estuary	B	20140514EM08	17	2014-05-14	19.3	8.44	40960	31.4	4.88	15.9	11	6.8	No
Estuary	B	20140514EM09	18	2014-05-14	20.1	8.46	42460	31.2	3.64	15.9	7.8	2	No
Estuary	B	20140514EM10	19	2014-05-14	20.5	8.44	44180	31.5	3.12	15.9	79	4.5	No
Estuary	B	20140514EM11	20	2014-05-14	19.4	8.39	48550	32.77	1.05	15.9	460	23	No
Estuary	B	20140514EM12	21	2014-05-14	19.2	8.43	48680	32.49	1.71	15.9	22	14	No
Estuary	B	20140514EM13	22	2014-05-14	19.4	8.38	43800	32.77	1.08	15.9	49	33	No
Estuary	B	20140514EM14	23	2014-05-14	19.1	8.43	48240	32.69	1.07	15.9	490	49	No
Stream	C	20140519FL01	24	2014-05-19	21.24	6.95	45670	29.59	3.3	19.6	35000	24000	Yes	2, 4	4, 5	KT383887	KT383888	KT383997	KT383998
Stream	C	20140519FL02	25	2014-05-19	22.58	7.47	262	0.13	0.1	19.6	<1.8	<1.8	No
Stream	C	20140519FL03	26	2014-05-19	26.12	7.13	7200	3.95	2.1	19.6	3300	1700	No
Stream	C	20140519FL04	27	2014-05-19	26.28	7.32	2074	1.06	10.4	19.6	490	230	No
Stream	C	20140519FL05	28	2014-05-19	18.34	7.15	49690	32.57	4.8	19.6	4	4	No
Stream	C	20140519FL06	29	2014-05-19	24.79	7.8	1339	0.67	3.6	19.6	49	49	No
Estuary	C	20140521FM01	30	2014-05-21	17.61	6.56	50500	33.12	11.3	16.9	<1.8	<1.8	No
Estuary	C	20140521FM02	31	2014-05-21	17.9	6.54	50440	33.12	11.6	16.9	<1.8	<1.8	No
Estuary	C	20140521FM03	32	2014-05-21	17.61	6.57	50550	33.22	11	16.9	<1.8	<1.8	No
Estuary	C	20140521FM04	33	2014-05-21	18.2	6.53	50160	32.95	11.4	16.9	<1.8	<1.8	No
Estuary	C	20140521FM05	34	2014-05-21	19.31	6.65	49750	32.55	34.8	16.9	<1.8	<1.8	No
Estuary	C	20140521FM06	35	2014-05-21	18.92	6.76	49670	32.54	33	16.9	<1.8	<1.8	No
Estuary	C	20140521FM07	36	2014-05-21	18.82	6.66	49850	32.68	30.7	16.9	<1.8	<1.8	No
Estuary	C	20140521FM08	37	2014-05-21	17.81	6.51	50050	32.84	19.4	16.9	<1.8	<1.8	No
Estuary	C	20140521FM09	38	2014-05-21	17.96	6.53	49930	32.74	17.1	16.9	<1.8	<1.8	No
Estuary	C	20140521FM10	39	2014-05-21	19.17	6.74	48850	31.9	8.9	16.9	<1.8	<1.8	No
Estuary	C	20140521FM11	40	2014-05-21	18.08	6.66	49820	32.7	9.5	16.9	<1.8	<1.8	No
Estuary	C	20140521FM12	41	2014-05-21	17.83	6.53	50050	32.84	10.1	16.9	<1.8	<1.8	No
Estuary	C	20140521FM13	42	2014-05-21	17.5	6.55	50620	33.26	10	16.9	<1.8	<1.8	No
Estuary	C	20140521FM14	43	2014-05-21	17.65	6.71	50580	33.24	9.8	16.9	<1.8	<1.8	No
Stream	D	20140517GL01	44	2014-05-17	20.74	7.76	337	0.18	14.6	17.6	4900	790	Yes	4		KT383889
Stream	D	20140517GL02	45	2014-05-17	21.21	8.1	2502	0.26	14.93	17.6	1300	490	Yes	4		KT383890
Stream	D	20140517GL03	46	2014-05-17	23.08	8.52	3080	1.68	15.53	17.6	230	230	No
Stream	D	20140516GL04	47	2014-05-16	22.5	8.11	400	0.2	19.17	17.3	490	330	Yes		11, 21	KT383999	KT384000
Stream	D	20140516GL05	48	2014-05-16	20.86	7.4	17694	11.45	33.4	17.3	490	230	No
Stream	D	20140516GL06	49	2014-05-16	20.81	7.81	662	0.35	4.36	17.3	330	330	No
Estuary	D	20140516GM01	50	2014-05-16	18.68	8.21	80646	30.61	5.89	17.3	2	<1.8	No
Estuary	D	20140516GM02	51	2014-05-16	18.41	8.26	80150	30.54	4.74	17.3	<1.8	<1.8	No
Estuary	D	20140516GM03	52	2014-05-16	18.04	8.24	79633	30.67	4.49	17.3	<1.8	<1.8	No
Estuary	D	20140516GM04	53	2014-05-16	18.07	8.32	79705	30.68	6.28	17.3	<1.8	<1.8	No
Estuary	D	20140516GM05	54	2014-05-16	18.14	8.24	79847	30.7	5.56	17.3	<1.8	<1.8	No
Estuary	D	20140516GM06	55	2014-05-16	18.07	8.23	79742	30.71	5.26	17.3	<1.8	<1.8	No
Estuary	D	20140516GM07	56	2014-05-16	18.13	8.27	79817	30.69	5.17	17.3	4.5	2	No
Estuary	D	20140516GM08	57	2014-05-16	18.4	8.24	80155	30.38	5.75	17.3	4.5	2	No
Estuary	D	20140517GM09	58	2014-05-17	18.24	8.21	79915	30.71	6.24	17.6	2	<1.8	No
Estuary	D	20140517GM10	59	2014-05-17	18.11	8.24	79918	30.23	5.74	17.6	2	<1.8	No
Estuary	D	20140517GM11	60	2014-05-17	18.13	8.3	80112	30.4	6.12	17.6	2	<1.8	No
Estuary	D	20140517GM12	61	2014-05-17	18.01	8.31	80132	30.79	6.08	17.6	2	<1.8	No
Estuary	D	20140517GM13	62	2014-05-17	18.31	8.21	79831	30.19	5.94	17.6	<1.8	<1.8	No
Estuary	D	20140517GM14	63	2014-05-17	18.22	8.25	80217	30.11	5.17	17.6	<1.8	<1.8	No
Stream	A	20140714DL01	1	2014-07-14	21.8	7.5	2017	6.9	3.71	24.3	<1.8	<1.8	Yes	3	21	KT383891	KT384001
Estuary	A	20140714DM01	2	2014-07-14	22.8	8.23	39660	32	0.39	28.7	>1600	1.8	No
Estuary	A	20140714DM02	3	2014-07-14	24.3	8.24	42710	32	0.39	28.7	<1.8	<1.8	No
Stream	B	20140708EL01	4	2014-07-08	21.7	7.06	260.1	0.1	1.45	20.8	23000	7900	No
Stream	B	20140708EL02	5	2014-07-08	21.6	6.87	282.4	0.2	3.54	20.8	17000	790	Yes	4	21	KT383892	KT384002
Stream	B	20140708EL03	6	2014-07-08	23.6	7.74	6310	3.5	63.1	20.8	79000	4900	Yes	4, 5	5, 6, 13	KT383893	KT383894	KT384003	KT384004	KT384005
Stream	B	20140708EL04	7	2014-07-08	20.5	6.35	228.7	0.1	2.37	20.8	4900	330	Yes	4	3	KT383895	KT384006
Stream	B	20140708EL05	8	2014-07-08	21.1	7.23	206.8	0.2	22.3	20.8	7900	230	No
Stream	B	20140708EL06	9	2014-07-08	22.9	7.18	320.4	0.2	71.6	20.8	140000	23000	No
Estuary	B	20140707EM01	10	2014-07-07	23.3	8.23	51200	33.6	2.28	20.6	<1.8	<1.8	No
Estuary	B	20140707EM02	11	2014-07-07	23.4	8.21	49500	33.6	1.28	20.6	33	<1.8	No
Estuary	B	20140707EM03	12	2014-07-07	23.4	8.09	50000	33.9	1.81	20.6	33	33	No
Estuary	B	20140707EM04	13	2014-07-07	23.6	8.11	50000	32.7	2.1	20.6	<1.8	<1.8	No
Estuary	B	20140707EM05	14	2014-07-07	23.6	8.03	50000	33.8	2.49	20.6	11	11	No
Estuary	B	20140707EM06	15	2014-07-07	23.6	7.98	49500	32.8	1.98	20.6	49	49	No
Estuary	B	20140707EM07	16	2014-07-07	23.4	7.99	50100	33.4	1.26	20.6	490	490	No
Estuary	B	20140707EM08	17	2014-07-07	23.7	8	50000	33.8	0.97	20.6	130	49	No
Estuary	B	20140707EM09	18	2014-07-07	23.5	7.96	50400	34.2	1.01	20.6	2	<1.8	No
Estuary	B	20140707EM10	19	2014-07-07	23.7	8.04	50500	34.1	2.17	20.6	<1.8	<1.8	No
Estuary	B	20140707EM11	20	2014-07-07	23.7	8.14	50400	34	1.37	20.6	790	790	No
Estuary	B	20140707EM12	21	2014-07-07	23.6	8.17	50300	34	0.84	20.6	<1.8	<1.8	No
Estuary	B	20140707EM13	22	2014-07-07	23.3	8.22	49900	33.9	1.1	20.6	<1.8	<1.8	No
Estuary	B	20140707EM14	23	2014-07-07	23.3	8.22	49800	33.9	0.78	20.6	1.8	<1.8	No
Stream	C	20140714FL01	24	2014-07-14	24.83	7.34	734	0.37	4.8	23.7	790	490	Yes	4, 5	2, 6, 17	KT383896	KT383897	KT384007	KT384008	KT384009
Stream	C	20140714FL02	25	2014-07-14	27.02	8.11	128	0.06	4.3	23.7	790	330	No
Stream	C	20140714FL03	26	2014-07-14	24.68	7.3	4933	2.64	23	23.7	9500	1100	No
Stream	C	20140714FL04	27	2014-07-14	26.3	7.63	1383	0.7	2.2	23.7	4900	430	Yes		6	KT384010
Stream	C	20140714FL05	28	2014-07-14	24.6	7.36	48680	31.77	2.6	23.7	7.8	7.8	No
Stream	C	20140714FL06	29	2014-07-14	29.08	7.76	1055	0.52	3.3	23.7	700	700	No
Estuary	C	20140712FM01	30	2014-07-12	22.97	7.28	50790	33.38	13.1	24	<1.8	<1.8	No
Estuary	C	20140712FM02	31	2014-07-12	22.73	7.2	50900	33.45	11.1	24	<1.8	<1.8	No
Estuary	C	20140712FM03	32	2014-07-12	22.94	7.23	50840	33.4	13.3	24	<1.8	<1.8	No
Estuary	C	20140712FM04	33	2014-07-12	22.8	7.26	50910	33.46	10.9	24	<1.8	<1.8	No
Estuary	C	20140712FM05	34	2014-07-12	22.68	7.29	50720	33.3	12.5	24	<1.8	<1.8	No
Estuary	C	20140712FM06	35	2014-07-12	22.7	7.32	50690	33.28	12.4	24	<1.8	<1.8	No
Estuary	C	20140712FM07	36	2014-07-12	22.75	7.38	50690	33.29	13	24	<1.8	<1.8	No
Estuary	C	20140712FM08	37	2014-07-12	22.6	7.32	50730	33.21	13.9	24	<1.8	<1.8	No
Estuary	C	20140712FM09	38	2014-07-12	22.66	7.36	50720	33.25	13.4	24	<1.8	<1.8	No
Estuary	C	20140712FM10	39	2014-07-12	23.12	7.38	50510	33.08	6.8	24	<1.8	<1.8	No
Estuary	C	20140712FM11	40	2014-07-12	23.05	7.41	50630	33.16	7.9	24	<1.8	<1.8	No
Estuary	C	20140712FM12	41	2014-07-12	23.08	7.35	50560	33.18	8.2	24	<1.8	<1.8	No
Estuary	C	20140712FM13	42	2014-07-12	22.34	7.23	50890	33.45	7.3	24	<1.8	<1.8	No
Estuary	C	20140712FM14	43	2014-07-12	22.28	7.19	50820	33.39	7.2	24	<1.8	<1.8	No
Stream	D	20140716GL01	44	2014-07-16	28.73	8.71	217	0.1	11	24.4	45	<1.8	No
Stream	D	20140715GL02	45	2014-07-15	24.96	8.7	466	0.15	11.2	24.1	1300	230	Yes	4		KT383898
Stream	D	20140715GL03	46	2014-07-15	25.91	8.12	1361	0.64	3.54	24.1	230	<1.8	No
Stream	D	20140715GL04	47	2014-07-15	26.35	8.19	250	0.12	5.92	24.1	230	20	No
Stream	D	20140715GL05	48	2014-07-15	25.35	8.32	5888	3.26	3.23	24.1	23000	1300	No
Stream	D	20140715GL06	49	2014-07-15	24.1	8.51	32975	21.19	2.47	24.1	4900	1300	Yes		6	KT384011
Estuary	D	20140716GM01	50	2014-07-16	24.42	8.36	46740	30.99	11.6	24.4	2	2	No
Estuary	D	20140716GM02	51	2014-07-16	24.41	8.16	47371	31.22	10.61	24.4	4.5	<1.8	No
Estuary	D	20140716GM03	52	2014-07-16	24.9	8.29	47487	31	10.12	24.4	2	<1.8	No
Estuary	D	20140716GM04	53	2014-07-16	24.94	8.33	47633	31.04	11.12	24.4	4.5	<1.8	No
Estuary	D	20140716GM05	54	2014-07-16	24.36	8.42	47107	31.07	10.24	24.4	<1.8	<1.8	No
Estuary	D	20140715GM06	55	2014-07-15	23.92	8.2	46325	30.78	12.41	24.1	<1.8	<1.8	No
Estuary	D	20140715GM07	56	2014-07-15	23.76	8.22	46229	30.82	10.11	24.1	<1.8	<1.8	No
Estuary	D	20140715GM08	57	2014-07-15	23.6	8.12	46238	30.92	12.8	24.1	<1.8	<1.8	No
Estuary	D	20140715GM09	58	2014-07-15	23.61	8.01	46252	30.95	15.51	24.1	<1.8	<1.8	No
Estuary	D	20140715GM10	59	2014-07-15	23.57	8.2	46175	30.92	15.43	24.1	<1.8	<1.8	No
Estuary	D	20140715GM11	60	2014-07-15	23.73	8.41	46256	30.87	15.53	24.1	2	<1.8	No
Estuary	D	20140715GM12	61	2014-07-15	23.98	8.29	46370	30.78	12.12	24.1	<1.8	<1.8	No
Estuary	D	20140715GM13	62	2014-07-15	24.05	8.32	46393	30.75	11.71	24.1	<1.8	<1.8	No
Estuary	D	20140715GM14	63	2014-07-15	23.95	8.15	46382	30.79	10.01	24.1	2	<1.8	No
Stream	A	20140813DL01	1	2014-08-13	22	8.36	2577	3.3	3.32	23.7	700	110	Yes		6, 21	KT384012	KT384013
Estuary	A	20140813DM01	2	2014-08-13	24.3	8.08	48310	31.5	1.54	23.7	2	2	No
Estuary	A	20140813DM02	3	2014-08-13	24.1	8.25	48010	32	1.63	23.7	2	2	No
Stream	B	20140811EL01	4	2014-08-11	23.5	7.06	260.1	0.07	0.83	25.02	2300	330	No
Stream	B	20140811EL02	5	2014-08-11	26	6.87	282.4	0.08	3.05	25.02	1300	330	Yes	4		KT383899
Stream	B	20140811EL03	6	2014-08-11	23.4	7.74	6310	0.02	10	25.02	4900	790	No
Stream	B	20140811EL04	7	2014-08-11	20.1	6.35	228.7	0.13	0.35	25.02	17000	2300	Yes	4		KT383900
Stream	B	20140811EL05	8	2014-08-11	23.4	7.23	206.8	0.13	0.72	25.02	54000	1700	Yes		21	KT384014
Stream	B	20140811EL06	9	2014-08-11	21.5	7.18	320.4	0.15	1.48	25.02	24000	13000	Yes	2, 4, 5	21	KT383901	KT383902	KT383903	KT384015
Estuary	B	20140813EM01	10	2014-08-13	24.8	7.46	51200	32.88	1.54	24.1	<1.8	<1.8	No
Estuary	B	20140813EM02	11	2014-08-13	25	7.45	49500	32.78	1.65	24.1	130	4.5	No
Estuary	B	20140813EM03	12	2014-08-13	24.9	7.45	50000	32.8	1.6	24.1	2	2	No
Estuary	B	20140813EM04	13	2014-08-13	25.3	7.45	50000	32.74	1.8	24.1	4.5	2	No
Estuary	B	20140813EM05	14	2014-08-13	25.8	7.45	50000	32.54	2.2	24.1	9.3	2	No
Estuary	B	20140813EM06	15	2014-08-13	26.3	7.46	49500	31.46	2	24.1	70	22	No
Estuary	B	20140813EM07	16	2014-08-13	26.2	7.45	50100	32.53	1.3	24.1	<1.8	<1.8	No
Estuary	B	20140813EM08	17	2014-08-13	26.3	7.46	50000	32.58	1	24.1	33	4.5	No
Estuary	B	20140813EM09	18	2014-08-13	26.3	7.45	50400	32.7	0.98	24.1	6.8	2	No
Estuary	B	20140813EM10	19	2014-08-13	25.9	7.43	50500	32.69	1.95	24.1	<1.8	<1.8	No
Estuary	B	20140813EM11	20	2014-08-13	25.8	7.44	50400	32.37	1.37	24.1	4	<1.8	No
Estuary	B	20140813EM12	21	2014-08-13	25.5	7.25	50300	32.59	1	24.1	<1.8	<1.8	No
Estuary	B	20140813EM13	22	2014-08-13	23.4	7.45	49900	35.86	1.2	24.1	<1.8	<1.8	No
Estuary	B	20140813EM14	23	2014-08-13	24.3	7.46	49800	32.91	1.86	24.1	<1.8	<1.8	No
Stream	C	20140819FL01	24	2014-08-19	22.87	8.08	263	0.13	117.9	232	160000	1800	Yes	4	6	KT383904	KT384016
Stream	C	20140819FL02	25	2014-08-19	25.25	8.07	116	0.06	16.7	232	7900	350	No
Stream	C	20140819FL03	26	2014-08-19	23.93	7.64	353	0.17	143.4	232	35000	13000	No
Stream	C	20140819FL04	27	2014-08-19	23.46	7.59	357	0.17	107.7	232	>160000	11000	No
Stream	C	20140819FL05	28	2014-08-19	25.78	7.39	13700	7.89	12.7	23.2	13000	13000	Yes	4		KT383905
Stream	C	20140819FL06	29	2014-08-19	25.8	8.08	573	0.28	19	23.2	54000	13000	No
Estuary	C	20140818FM01	30	2014-08-18	24	7.53	46590	30.27	9.4	23.2	490	17	No
Estuary	C	20140818FM02	31	2014-08-18	24.12	7.54	46650	30.31	9.2	23.2	330	17	No
Estuary	C	20140818FM03	32	2014-08-18	24.08	7.55	47080	30.65	9	23.2	79	13	No
Estuary	C	20140818FM04	33	2014-08-18	24.16	7.49	46640	30.3	9.3	23.2	79	23	No
Estuary	C	20140819FM05	34	2014-08-19	24.61	7.41	32070	20.05	6.2	23.2	490	270	No
Estuary	C	20140819FM06	35	2014-08-19	24.6	7.39	32450	20.23	6.2	23.2	700	170	No
Estuary	C	20140819FM07	36	2014-08-19	24.53	7.32	32430	20.28	6.1	23.2	1700	20	No
Estuary	C	20140819FM08	37	2014-08-19	24.82	7.43	27640	16.97	8.1	23.2	2200	490	No
Estuary	C	20140819FM09	38	2014-08-19	24.81	7.42	27700	17.02	8	23.2	4900	3300	No
Estuary	C	20140819FM10	39	2014-08-19	25.19	7.4	18430	10.91	9.7	23.2	7900	2800	No
Estuary	C	20140819FM11	40	2014-08-19	25.2	7.42	19040	11.41	8.3	23.2	790	790	No
Estuary	C	20140819FM12	41	2014-08-19	25.21	7.38	18600	11.01	9.6	23.2	2200	700	No
Estuary	C	20140819FM13	42	2014-08-19	24.79	7.73	32220	20.11	6.3	23.2	1800	34	No
Estuary	C	20140819FM14	43	2014-08-19	24.83	7.66	32230	20.1	6.5	23.2	3500	950	No
Stream	D	20140813GL01	44	2014-08-13	23.06	6.52	206	0.11	13.6	22.5	1300	790	No
Stream	D	20140813GL02	45	2014-08-13	23.01	9.64	147	0.07	6.86	22.5	4900	330	Yes	3, 4, 5, 9		KT383906	KT383907	KT383908	KT383909
Stream	D	20140811GL03	46	2014-08-12	27.1	7.75	329	0.15	3.82	24.3	1300	230	No
Stream	D	20140811GL04	47	2014-08-12	26.34	6.86	109	0.05	1.96	24.3	2300	130	No
Stream	D	20140811GL05	48	2014-08-12	22.2	6.95	102	0.05	1.62	24.3	3300	330	No
Stream	D	20140811GL06	49	2014-08-12	24.72	6.89	4930	2.74	3.42	24.3	3300	790	No
Estuary	D	20140813GM01	50	2014-08-13	25.29	8.18	47697	30.86	10.21	22.5	<1.8	<1.8	No
Estuary	D	20140813GM02	51	2014-08-13	25.38	8.24	47490	30.63	10.32	22.5	2	2	No
Estuary	D	20140813GM03	52	2014-08-13	25.34	8.24	47431	30.62	10.42	22.5	<1.8	<1.8	No
Estuary	D	20140813GM04	53	2014-08-13	25.34	8.25	47502	30.68	10.02	22.5	<1.8	<1.8	No
Estuary	D	20140813GM05	54	2014-08-13	25.6	8.22	46777	30.65	10.12	22.5	2	2	No
Estuary	D	20140811GM06	55	2014-08-12	25.86	8.33	47928	30.6	12.31	24.3	4.5	2	No
Estuary	D	20140811GM07	56	2014-08-12	25.81	8.31	48066	30.78	11.71	24.3	<1.8	<1.8	No
Estuary	D	20140811GM08	57	2014-08-12	25.63	8.31	47918	30.78	11.66	24.3	2	2	No
Estuary	D	20140811GM09	58	2014-08-12	25.65	8.31	47910	30.78	11.5	24.3	<1.8	<1.8	No
Estuary	D	20140811GM10	59	2014-08-12	25.93	8.33	47557	30.35	10.02	24.3	<1.8	<1.8	No
Estuary	D	20140811GM11	60	2014-08-12	26.05	8.34	47717	30.37	11.4	24.3	<1.8	<1.8	No
Estuary	D	20140811GM12	61	2014-08-12	25.91	8.33	47638	30.4	11.7	24.3	<1.8	<1.8	No
Estuary	D	20140811GM13	62	2014-08-12	25.64	8.3	47600	30.55	11.1	24.3	<1.8	<1.8	No
Estuary	D	20140811GM14	63	2014-08-12	25.51	8.23	47813	30.8	11.12	24.3	<1.8	<1.8	No
Stream	A	20140911DL01	1	2014-09-11	24.5	7.45	3500	1.7	35.4	22.9	59	33	No
Estuary	A	20140911DM01	2	2014-09-11	24.7	8.13	48480	31.9	0.87	22.9	11	2	No
Estuary	A	20140911DM02	3	2014-09-11	24	8.23	48960	32	0.63	22.9	3500	4.5	No
Stream	B	20140912EL01	4	2014-09-12	22.5	7.48	202.4	0.07	0.77	22.5	430	13	No
Stream	B	20140912EL02	5	2014-09-12	24.4	7.49	194.6	0.08	7.76	22.5	2400	350	No
Stream	B	20140912EL03	6	2014-09-12	22.1	6.45	7120	3.2	3.09	22.5	2400	790	Yes	3		KT383910
Stream	B	20140912EL04	7	2014-09-12	22.2	7.47	268.4	0.13	0.77	22.5	16000	41	No
Stream	B	20140912EL05	8	2014-09-12	22	7.52	114.2	0.11	8.36	22.5	18000	460	No
Stream	B	20140912EL06	9	2014-09-12	21.7	7.45	230.2	0.1	1.41	22.5	490	490	No
Estuary	B	20140917EM01	10	2014-09-17	24.2	7.25	42210	31.76	1.96	22	4.5	4.5	No
Estuary	B	20140917EM02	11	2014-09-17	24.2	7.22	41520	31.74	2.48	22	4.5	4.5	No
Estuary	B	20140917EM03	12	2014-09-17	24.9	7.22	43210	31.71	1.63	22	4.5	4.5	No
Estuary	B	20140917EM04	13	2014-09-17	24.5	7.24	45720	31.61	2.18	22	4.5	4.5	No
Estuary	B	20140917EM05	14	2014-09-17	24.6	7.29	43450	31.44	2.28	22	4	4	No
Estuary	B	20140917EM06	15	2014-09-17	24.7	7.24	43520	34.2	4.25	22	490	23	No
Estuary	B	20140917EM07	16	2014-09-17	24.7	7.26	43240	31.57	3.37	22	22	17	No
Estuary	B	20140917EM08	17	2014-09-17	24.6	7.25	42920	31.7	2.45	22	27	23	No
Estuary	B	20140917EM09	18	2014-09-17	24.7	7.25	43320	31.6	2.16	22	23	23	No
Estuary	B	20140917EM10	19	2014-09-17	24.2	7.25	43310	31.8	1.93	22	490	490	No
Estuary	B	20140917EM11	20	2014-09-17	24.3	7.25	42850	31.82	1.85	22	23	23	Yes	5		KT383911
Estuary	B	20140917EM12	21	2014-09-17	24.5	7.25	43540	31.74	1.54	22	33	11	No
Estuary	B	20140917EM13	22	2014-09-17	24.1	7.26	43260	31.89	1.37	22	6.8	6.8	No
Estuary	B	20140917EM14	23	2014-09-17	24.1	7.25	43250	31.88	1.17	22	4	4	No
Stream	C	20140915FL01	24	2014-09-15	24.75	7.85	33550	21.02	22.8	22.5	24000	1300	No
Stream	C	20140915FL02	25	2014-09-15	25.47	8.7	184	0.09	0.2	22.5	14	1.8	No
Stream	C	20140915FL03	26	2014-09-15	23.04	7.23	31790	19.82	6.8	22.5	11000	130	No
Stream	C	20140915FL04	27	2014-09-15	24.8	7.54	2735	1.43	6	22.5	1700	79	No
Stream	C	20140915FL05	28	2014-09-15	24.49	7.28	47620	31.01	1.7	22.5	33	7.8	No
Stream	C	20140915FL06	29	2014-09-15	27.07	8.5	331	0.16	16.2	22.5	350	27	No
Estuary	C	20140917FM01	30	2014-09-17	22.76	7.91	49000	32.05	8.7	21.6	<1.8	<1.8	No
Estuary	C	20140917FM02	31	2014-09-17	22.82	7.8	48990	32.04	8.3	21.6	<1.8	<1.8	No
Estuary	C	20140917FM03	32	2014-09-17	22.93	7.58	48950	32.01	6.4	21.6	<1.8	<1.8	No
Estuary	C	20140917FM04	33	2014-09-17	22.95	7.69	48940	31.99	6	21.6	<1.8	<1.8	No
Estuary	C	20140917FM05	34	2014-09-17	23.19	7.75	48600	31.76	10.3	21.6	<1.8	<1.8	No
Estuary	C	20140917FM06	35	2014-09-17	23.2	7.76	48570	31.72	10.2	21.6	<1.8	<1.8	No
Estuary	C	20140917FM07	36	2014-09-17	23.17	7.8	48560	31.71	10.9	21.6	<1.8	<1.8	No
Estuary	C	20140917FM08	37	2014-09-17	22.46	7.8	48520	31.7	8	21.6	<1.8	<1.8	No
Estuary	C	20140917FM09	38	2014-09-17	22.47	7.74	48550	31.72	7.9	21.6	<1.8	<1.8	No
Estuary	C	20140917FM10	39	2014-09-17	22.93	7.55	48580	31.72	5.8	21.6	<1.8	<1.8	No
Estuary	C	20140917FM11	40	2014-09-17	22.98	7.67	48590	31.74	5.9	21.6	<1.8	<1.8	No
Estuary	C	20140917FM12	41	2014-09-17	22.99	7.7	48590	31.75	6	21.6	<1.8	<1.8	No
Estuary	C	20140917FM13	42	2014-09-17	23.41	7.7	48520	31.69	10	21.6	<1.8	<1.8	No
Estuary	C	20140917FM14	43	2014-09-17	23.38	7.67	48490	31.66	10.2	21.6	<1.8	<1.8	No
Stream	D	20140913GL01	44	2014-09-13	25.55	6.86	138	0.06	19.7	22.3	490	230	No
Stream	D	20140913GL02	45	2014-09-13	24.27	7.54	147	0.07	2.71	22.3	13000	1300	No
Stream	D	20140913GL03	46	2014-09-13	24.47	7.54	449	0.22	28.31	22.3	33000	4900	No
Stream	D	20140912GL04	47	2014-09-12	23.78	7.27	330	0.16	4.42	21.4	23000	1300	Yes	4		KT383912
Stream	D	20140912GL05	48	2014-09-12	21.01	7.81	78	0.04	3.41	21.4	4900	790	No
Stream	D	20140912GL06	49	2014-09-12	21.4	7.51	129	0.06	8.79	21.4	79000	7900	No
Estuary	D	20140913GM01	50	2014-09-13	25.52	8.14	47472	30.68	9.3	22.3	<1.8	<1.8	No
Estuary	D	20140913GM02	51	2014-09-13	25.67	8.12	47492	30.62	10.03	22.3	<1.8	<1.8	No
Estuary	D	20140913GM03	52	2014-09-13	24.06	8.26	45785	30.2	9.41	22.3	<1.8	<1.8	No
Estuary	D	20140913GM04	53	2014-09-13	25.09	8.2	45808	29.63	9.38	22.3	2	<1.8	No
Estuary	D	20140913GM05	54	2014-09-13	25.26	8.19	45821	29.36	8.26	22.3	<1.8	<1.8	No
Estuary	D	20140912GM06	55	2014-09-12	24.02	8.24	46045	30.26	10.01	21.4	<1.8	<1.8	No
Estuary	D	20140912GM07	56	2014-09-12	24.45	8.39	46750	30.74	8.08	21.4	<1.8	<1.8	No
Estuary	D	20140912GM08	57	2014-09-12	24.15	8.34	46770	30.8	5.35	21.4	<1.8	<1.8	No
Estuary	D	20140912GM09	58	2014-09-12	24.11	8.35	46779	30.81	8.71	21.4	<1.8	<1.8	No
Estuary	D	20140912GM10	59	2014-09-12	24.39	8.36	46629	30.69	9.65	21.4	<1.8	<1.8	No
Estuary	D	20140912GM11	60	2014-09-12	24.31	8.35	46571	30.65	6.45	21.4	<1.8	<1.8	No
Estuary	D	20140912GM12	61	2014-09-12	24.43	8.34	46426	30.51	6.63	21.4	<1.8	<1.8	No
Estuary	D	20140912GM13	62	2014-09-12	24.39	8.3	46394	30.5	6.81	21.4	<1.8	<1.8	No
Estuary	D	20140912GM14	63	2014-09-12	24.34	8.25	46249	30.52	6.44	21.4	<1.8	<1.8	No
Stream	A	20141015DL01	1	2014-10-15	17.1	8.16	1600	0.9	3.49	13.8	5400	240	Yes	3		KT383913
Estuary	A	20141015DM01	2	2014-10-15	20.9	7.96	49870	32.7	2.8	13.8	1.8	1.8	No
Estuary	A	20141015DM02	3	2014-10-15	20.6	8.19	45700	32.7	2.42	13.8	2	2	No
Stream	B	20141014EL01	4	2014-10-14	19.8	7.94	241.2	0.09	0.78	15.7	700	79	No
Stream	B	20141014EL02	5	2014-10-14	20.1	8.11	307.5	0.08	1.01	15.7	2300	220	Yes	4	6	KT383914	KT384017
Stream	B	20141014EL03	6	2014-10-14	22.9	7.74	574.2	13.43	6.43	15.7	220000	170000	Yes	3	6	KT383915	KT384018
Stream	B	20141014EL04	7	2014-10-14	21.8	7.3	220.5	0.12	0.33	15.7	22000	230	No
Stream	B	20141014EL05	8	2014-10-14	17.3	8.14	156.8	0.2	1.22	15.7	7900	1700	No
Stream	B	20141014EL06	9	2014-10-14	18.6	7.5	314.5	0.13	1.65	15.7	1400	790	Yes	5		KT383916
Estuary	B	20141016EM01	10	2014-10-16	20.2	7.99	45210	32.34	3.22	16.3	4	<1.8	No
Estuary	B	20141016EM02	11	2014-10-16	20.3	8.03	47320	32.34	0.99	16.3	<1.8	<1.8	No
Estuary	B	20141016EM03	12	2014-10-16	19.9	7.98	44200	32.26	2.16	16.3	4.5	2	No
Estuary	B	20141016EM04	13	2014-10-16	19.7	8.03	43320	32.18	3.64	16.3	<1.8	<1.8	No
Estuary	B	20141016EM05	14	2014-10-16	19	7.95	39500	31.82	6.01	16.3	6.8	<1.8	No
Estuary	B	20141016EM06	15	2014-10-16	18.3	7.55	36250	30.92	0.47	16.3	210	46	No
Estuary	B	20141016EM07	16	2014-10-16	18.6	7.34	40100	31.87	1.83	16.3	13	4.5	No
Estuary	B	20141016EM08	17	2014-10-16	18.9	7.88	42950	31.99	0.45	16.3	4.5	4.5	No
Estuary	B	20141016EM09	18	2014-10-16	19.3	8.06	44360	32.06	0.33	16.3	4.5	2	No
Estuary	B	20141016EM10	19	2014-10-16	19.5	7.98	46230	32.15	2.67	16.3	<1.8	<1.8	No
Estuary	B	20141016EM11	20	2014-10-16	19.8	8.01	49250	32.1	0.93	16.3	<1.8	<1.8	No
Estuary	B	20141016EM12	21	2014-10-16	19.6	8.02	49570	32.14	0.69	16.3	2	2	No
Estuary	B	20141016EM13	22	2014-10-16	20.2	8.1	45630	32.36	1.78	16.3	<1.8	<1.8	No
Estuary	B	20141016EM14	23	2014-10-16	20.4	7.93	48850	32.4	0.36	16.3	<1.8	<1.8	No
Stream	C	20141014FL01	24	2014-10-14	22.21	7.94	37660	23.93	6.5	14.6	4900	490	No
Stream	C	20141014FL02	25	2014-10-14	22.12	8.86	397	0.19	9.4	14.6	46	6.8	No
Stream	C	20141014FL03	26	2014-10-14	18.8	6.96	47650	31.09	8.5	14.6	1300	490	No
Stream	C	20141014FL04	27	2014-10-14	20.03	7.67	3764	1.99	26.7	14.6	490	170	No
Stream	C	20141014FL05	28	2014-10-14	20.65	7.46	48210	31.49	10.2	14.6	49	2	No
Stream	C	20141014FL06	29	2014-10-14	22.18	8.32	1146	0.57	31.1	14.6	3500	13	No
Estuary	C	20141017FM01	30	2014-10-17	19.39	7.26	50070	32.86	6.3	14.7	<1.8	<1.8	No
Estuary	C	20141017FM02	31	2014-10-17	18.97	6.32	50110	32.88	6.4	14.7	<1.8	<1.8	No
Estuary	C	20141017FM03	32	2014-10-17	19.34	7.01	50170	32.93	6.8	14.7	<1.8	<1.8	No
Estuary	C	20141017FM04	33	2014-10-17	18.94	6.21	50260	33	6.3	14.7	<1.8	<1.8	No
Estuary	C	20141017FM05	34	2014-10-17	18.85	7.19	49650	32.55	3.9	14.7	<1.8	<1.8	No
Estuary	C	20141017FM06	35	2014-10-17	18.86	7.04	49670	32.58	3.8	14.7	<1.8	<1.8	No
Estuary	C	20141017FM07	36	2014-10-17	18.86	6.99	49700	32.5	4.1	14.7	<1.8	<1.8	No
Estuary	C	20141017FM08	37	2014-10-17	19.55	7.25	49480	32.43	5.8	14.7	<1.8	<1.8	No
Estuary	C	20141017FM09	38	2014-10-17	19.56	7.23	49500	32.43	5.7	14.7	2	2	No
Estuary	C	20141017FM10	39	2014-10-17	19.56	7.44	49830	32.67	3.2	14.7	<1.8	<1.8	No
Estuary	C	20141017FM11	40	2014-10-17	19.56	7.3	49760	32.63	3.2	14.7	<1.8	<1.8	No
Estuary	C	20141017FM12	41	2014-10-17	19.55	7.26	49730	32.61	3.5	14.7	<1.8	<1.8	No
Estuary	C	20141017FM13	42	2014-10-17	18.83	7.22	49960	32.77	4.2	14.7	<1.8	<1.8	No
Estuary	C	20141017FM14	43	2014-10-17	18.81	6.93	49920	32.75	4.5	14.7	<1.8	<1.8	No
Stream	D	20141010GL01	44	2014-10-10	21.33	7.51	196	0.1	11.2	18.5	790	130	No
Stream	D	20141008GL02	45	2014-10-08	20.33	7.61	336	0.18	2.93	16.9	2300	1300	No
Stream	D	20141008GL03	46	2014-10-08	20.99	7.68	1092	0.63	28.1	16.9	490	230	No
Stream	D	20141008GL04	47	2014-10-08	20.38	7.73	323	0.18	12.1	16.9	490	130	No
Stream	D	20141008GL05	48	2014-10-08	20.24	6.89	7693	4.74	6.66	16.9	3300	130	No
Stream	D	20141008GL06	49	2014-10-08	20.37	7.03	18992	13.44	3.1	16.9	4900	1300	No
Estuary	D	20141010GM01	50	2014-10-10	23.07	8.05	46383	31.49	10.1	18.5	<1.8	<1.8	No
Estuary	D	20141010GM02	51	2014-10-10	21.77	8.24	45381	31.55	9.8	18.5	<1.8	<1.8	No
Estuary	D	20141010GM03	52	2014-10-10	21.05	8.26	44103	31.26	10.3	18.5	<1.8	<1.8	No
Estuary	D	20141010GM04	53	2014-10-10	21.24	8.24	44163	31.22	9.7	18.5	<1.8	<1.8	No
Estuary	D	20141010GM05	54	2014-10-10	22.56	8.09	44281	30.88	9.8	18.5	<1.8	<1.8	No
Estuary	D	20141008GM06	55	2014-10-08	20.7	8.33	44167	31.43	9.9	16.9	<1.8	<1.8	No
Estuary	D	20141008GM07	56	2014-10-08	21.16	8.31	44552	31.35	10.1	16.9	<1.8	<1.8	No
Estuary	D	20141008GM08	57	2014-10-08	20.78	8.36	44256	31.44	11.1	16.9	<1.8	<1.8	No
Estuary	D	20141008GM09	58	2014-10-08	20.8	8.36	44259	31.43	11	16.9	<1.8	<1.8	No
Estuary	D	20141008GM10	59	2014-10-08	20.82	8.34	44304	31.46	10.2	16.9	<1.8	<1.8	No
Estuary	D	20141008GM11	60	2014-10-08	20.6	8.33	44086	31.44	10.2	16.9	<1.8	<1.8	No
Estuary	D	20141008GM12	61	2014-10-08	20.5	8.31	43989	31.44	10.2	16.9	<1.8	<1.8	No
Estuary	D	20141008GM13	62	2014-10-08	20.62	8.32	44173	16.2	11.2	16.9	<1.8	<1.8	No
Estuary	D	20141008GM14	63	2014-10-08	20.53	8.3	44066	31.49	10.3	16.9	<1.8	<1.8	No
Stream	A	20150113DL01	1	2015-01-13	5.9	8.13	4220	2.2	32.9333	3.8	>1600	>1600	Yes	5, 7	4, 17	KT383917	KT383918	KT384019	KT384020
Estuary	A	20150113DM01	2	2015-01-13	12.5	7.86	36440	31.2	2.29333	3.8	<1.8	<1.8	No
Estuary	A	20150113DM02	3	2015-01-13	12.6	7.89	38240	32.7	2.47	3.8	<1.8	<1.8	No
Stream	B	20150120EL01	4	2015-01-20	11.5	7.96	101.2	0.08	0.94	5.5	13	<1.8	Yes	9		KT383919
Stream	B	20150120EL02	5	2015-01-20	9.5	7.87	208.4	0.31	3.32	5.5	49	4.5	Yes	9	17, 21	KT383920	KT384021	KT384022
Stream	B	20150120EL03	6	2015-01-20	10.7	7.77	12600	15.6	9.72	5.5	4900	13000	Yes	3, 5, 9	6, 17	KT383921	KT383922	KT383923	KT384023	KT384024
Stream	B	20150120EL04	7	2015-01-20	13.3	7.95	107.5	1.94	2.64	5.5	35000	16000	Yes	3, 5	13, 17, 21	KT383924	KT383925	KT384025	KT384026	KT384027
Stream	B	20150120EL05	8	2015-01-20	5.2	7.92	177.8	0.29	2.53	5.5	49	14	Yes	6		KT383926
Stream	B	20150120EL06	9	2015-01-20	10.3	7.9	107.2	0.12	3.21	5.5	3500	2500	Yes	4, 5, 9	17	KT383927	KT383928	KT383929	KT384028
Estuary	B	20150119EM01	10	2015-01-19	5.7	7.8	36840	32.61	1.42	3.9	<1.8	<1.8	No
Estuary	B	20150119EM02	11	2015-01-19	5.8	7.87	36520	33.17	3.21	3.9	<1.8	<1.8	No
Estuary	B	20150119EM03	12	2015-01-19	5.4	7.97	37820	32.84	1.6	3.9	1.8	<1.8	No
Estuary	B	20150119EM04	13	2015-01-19	5.3	7.85	36500	32.84	3.42	3.9	<1.8	<1.8	No
Estuary	B	20150119EM05	14	2015-01-19	5.3	7.6	38820	32.63	1.22	3.9	<1.8	<1.8	Yes	9		KT383930
Estuary	B	20150119EM06	15	2015-01-19	5.7	8.14	35500	31.94	3.63	3.9	7.8	<1.8	Yes	9		KT383931
Estuary	B	20150119EM07	16	2015-01-19	5.4	8.07	36420	32.65	1.32	3.9	<1.8	<1.8	No
Estuary	B	20150119EM08	17	2015-01-19	5.2	8.3	37200	32.67	1.63	3.9	13	2	Yes		17	KT384029
Estuary	B	20150119EM09	18	2015-01-19	5.1	8.16	38740	31.81	3.01	3.9	<1.8	<1.8	No
Estuary	B	20150119EM10	19	2015-01-19	5.2	7.95	36910	32.88	1.44	3.9	<1.8	<1.8	No
Estuary	B	20150119EM11	20	2015-01-19	5.5	8.1	36820	32.97	1.12	3.9	<1.8	<1.8	No
Estuary	B	20150119EM12	21	2015-01-19	5.6	8	36020	33.21	1.02	3.9	<1.8	<1.8	No
Estuary	B	20150119EM13	22	2015-01-19	6.5	8.01	36440	33.21	1.42	3.9	<1.8	<1.8	No
Estuary	B	20150119EM14	23	2015-01-19	6.2	7.89	36540	33.3	1.52	3.9	<1.8	<1.8	No
Stream	C	20150116FL01	24	2015-01-16	5.12	7.98	25780	15.57	28.7	3.1	3300	790	Yes	2, 5	17	KT383932	KT383933	KT384030
Stream	C	20150116FL02	25	2015-01-16	4.52	8.28	195	0.1	6.1	3.1	2	1.7	No
Stream	C	20150116FL03	26	2015-01-16	3.95	7.68	45900	28.99	5.6	3.1	7.8	7.8	Yes	2, 5	4, 13, 17	KT383934	KT383935	KT384031	KT384032	KT384033
Stream	C	20150116FL04	27	2015-01-16	3.41	7.52	817	0.4	2.8	3.1	22	4.5	Yes	6	17	KT383936	KT384034
Stream	C	20150116FL05	28	2015-01-16	6.34	7.76	49210	31.61	3.9	3.1	170	170	No
Stream	C	20150116FL06	29	2015-01-16	3.45	7.87	883	0.43	7.5	3.1	14	6.8	Yes	4, 9	17	KT383937	KT383938	KT384035
Estuary	C	20150114FM01	30	2015-01-14	6.23	8.06	50990	32.91	33.6	4.9	2	2	No
Estuary	C	20150114FM02	31	2015-01-14	6.16	8.07	50900	32.83	27.3	4.9	1.7	1.7	No
Estuary	C	20150114FM03	32	2015-01-14	6.24	8.06	51000	32.91	31.5	4.9	1.7	1.7	No
Estuary	C	20150114FM04	33	2015-01-14	6.15	8.08	50890	32.83	27.1	4.9	1.7	1.7	No
Estuary	C	20150114FM05	34	2015-01-14	5.66	8.05	50460	32.46	7.5	4.9	1.7	1.7	No
Estuary	C	20150114FM06	35	2015-01-14	5.66	8.06	50450	32.45	7.4	4.9	1.7	1.7	Yes		17	KT384036
Estuary	C	20150114FM07	36	2015-01-14	5.65	8.06	50440	32.45	7.3	4.9	1.7	1.7	No
Estuary	C	20150114FM08	37	2015-01-14	5.84	8.04	50020	32.15	6.9	4.9	1.7	1.7	No
Estuary	C	20150114FM09	38	2015-01-14	5.81	8.04	50020	32.17	6.7	4.9	1.7	1.7	Yes		17	KT384037
Estuary	C	20150114FM10	39	2015-01-14	6.05	7.99	50050	32.22	11.6	4.9	1.7	1.7	No
Estuary	C	20150114FM11	40	2015-01-14	6.04	8	50040	32.22	11.3	4.9	1.7	1.7	No
Estuary	C	20150114FM12	41	2015-01-14	6.05	8	50070	32.23	11.5	4.9	1.7	1.7	No
Estuary	C	20150114FM13	42	2015-01-14	6.25	8.08	50890	32.83	18.5	4.9	1.7	1.7	No
Estuary	C	20150114FM14	43	2015-01-14	6.24	8.07	50890	32.84	18	4.9	1.7	1.7	No
Stream	D	20150122GL01	44	2015-01-22	5.61	8.02	244	0.18	7.2	3.4	7.8	7.8	Yes	4, 9	17	KT383939	KT383940	KT384038
Stream	D	20150122GL02	45	2015-01-22	6.71	7.63	279	0.21	5.99	2.6	790	330	Yes	1, 2	17, 21	KT383941	KT383942	KT384039	KT384040
Stream	D	20150122GL03	46	2015-01-22	4.73	7.39	384	0.3	12	2.6	490	49	Yes	5, 9	17	KT383943	KT383944	KT384041
Stream	D	20150121GL04	47	2015-01-21	4.9	7.97	90	0.07	4.07	2.6	1300	13	Yes	4	17, 21	KT383945	KT384042	KT384043
Stream	D	20150121GL05	48	2015-01-21	6.43	8.64	138	0.1	1.1	2.6	230	7.8	Yes	1	13	KT383946	KT384044
Stream	D	20150121GL06	49	2015-01-21	3.93	7.93	155	0.12	1.79	2.6	490	490	No
Estuary	D	20150122GM01	50	2015-01-22	5.41	7.92	31132	31.9	14.6	3.4	<1.8	<1.8	No
Estuary	D	20150122GM02	51	2015-01-22	4.66	8.2	30116	31.5	20.1	3.4	4.5	4.5	No
Estuary	D	20150122GM03	52	2015-01-22	4.94	8.2	30245	31.37	21.9	3.4	<1.8	<1.8	Yes		11, 17	KT384045	KT384046
Estuary	D	20150122GM04	53	2015-01-22	5.17	8.3	30000	30.84	23.6	3.4	<1.8	<1.8	Yes	3		KT383947
Estuary	D	20150121GM05	54	2015-01-21	4.51	8.34	30612	32.18	29.2	3.4	<1.8	<1.8	No
Estuary	D	20150121GM06	55	2015-01-21	4.52	8.33	30572	32.13	42.9	2.6	<1.8	<1.8	Yes		17, 21	KT384047	KT384048
Estuary	D	20150121GM07	56	2015-01-21	4.48	8.32	30452	32.04	23.8	2.6	<1.8	<1.8	No
Estuary	D	20150121GM08	57	2015-01-21	4.47	8.33	30429	32.02	29.2	2.6	2	2	No
Estuary	D	20150121GM09	58	2015-01-21	4.43	8.28	30384	31.98	30.6	2.6	<1.8	<1.8	No
Estuary	D	20150121GM10	59	2015-01-21	4.41	8.33	30302	31.92	30.9	2.6	<1.8	<1.8	No
Estuary	D	20150121GM11	60	2015-01-21	4.36	8.31	30244	31.89	30.7	2.6	<1.8	<1.8	No
Estuary	D	20150121GM12	61	2015-01-21	4.35	8.27	30189	31.85	20.6	2.6	<1.8	<1.8	No
Estuary	D	20150121GM13	62	2015-01-21	4.37	8.21	30194	31.83	21.3	2.6	2	2	No
Estuary	D	20150121GM14	63	2015-01-21	4.36	8.21	30069	31.73	15.8	2.6	<1.8	<1.8	No
Stream	A	20150224DL01	1	2015-02-24	8.1	7.01	1178	10.1	4.55333	5.4	>1600	>1600	Yes		17	KT384049
Estuary	A	20150224DM01	2	2015-02-24	10.7	8.04	37220	33.5	1.92667	5.4	<1.8	<1.8	No
Estuary	A	20150224DM02	3	2015-02-24	10.3	7.94	36980	33.6	0.826667	5.4	<1.8	<1.8	No
Stream	B	20150223EL01	4	2015-02-23	11.6	5.63	75.6	0.1	1.12	5.6	4900	79	Yes		13	KT384050
Stream	B	20150223EL02	5	2015-02-23	7.6	5.42	101.5	0.1	3.36	5.6	22000	130	Yes		4, 17	KT384051	KT384052
Stream	B	20150223EL03	6	2015-02-23	10.5	5.87	12220	9.9	9.87	5.6	40000	4000	Yes	4	4, 13, 17	KT383948	KT384053	KT384054	KT384055
Stream	B	20150223EL04	7	2015-02-23	12.3	5.72	130.8	0.1	2.78	5.6	22000	130	Yes	9	17	KT383949	KT384056
Stream	B	20150223EL05	8	2015-02-23	5.8	5.6	77.6	0.1	2.56	5.6	11000	130	Yes		17, 21	KT384057	KT384058
Stream	B	20150223EL06	9	2015-02-23	14.8	6.02	100.5	0.1	3.64	5.6	11000	700	Yes	1, 2, 4	17, 21	KT383950	KT383951	KT383952	KT384059	KT384060
Estuary	B	20150224EM01	10	2015-02-24	7.3	8.3	32350	31.5	1.68	6.3	<1.8	<1.8	No
Estuary	B	20150224EM02	11	2015-02-24	7.2	8.24	31490	32.7	3.34	6.3	9.3	1.8	Yes		4	KT384061
Estuary	B	20150224EM03	12	2015-02-24	7.1	8.32	31750	31	1.87	6.3	<1.8	<1.8	No
Estuary	B	20150224EM04	13	2015-02-24	7	8.56	31330	30.7	3.56	6.3	<1.8	<1.8	No
Estuary	B	20150224EM05	14	2015-02-24	7.1	8.2	30590	29.3	1.68	6.3	4.5	4.5	No
Estuary	B	20150224EM06	15	2015-02-24	7.9	8.14	32420	31.1	3.43	6.3	3.7	<1.8	Yes		17	KT384062
Estuary	B	20150224EM07	16	2015-02-24	7.8	8.43	32290	31.2	1.62	6.3	1.8	<1.8	No
Estuary	B	20150224EM08	17	2015-02-24	7.7	8.47	31940	30.7	1.32	6.3	<1.8	<1.8	No
Estuary	B	20150224EM09	18	2015-02-24	7.5	8.16	32440	31.5	3.2	6.3	<1.8	<1.8	No
Estuary	B	20150224EM10	19	2015-02-24	7.6	8.36	32900	31.6	1.21	6.3	<1.8	<1.8	No
Estuary	B	20150224EM11	20	2015-02-24	7.3	8.24	32490	31.6	0.98	6.3	<1.8	<1.8	No
Estuary	B	20150224EM12	21	2015-02-24	7	8.4	31540	31	1.02	6.3	<1.8	<1.8	No
Estuary	B	20150224EM13	22	2015-02-24	6.9	8.52	31880	31.4	1.72	6.3	<1.8	<1.8	No
Estuary	B	20150224EM14	23	2015-02-24	7.5	8.34	32690	31.7	1.63	6.3	1.8	<1.8	No
Stream	C	20150227FL01	24	2015-02-27	2.44	7.02	12610	7.11	26.9	0.4	24000	790	Yes	5, 6, 7	4, 17, 21	KT383953	KT383954	KT383955	KT384063	KT384064	KT384065
Stream	C	20150227FL02	25	2015-02-27	5.93	7.8	293	0.15	6.8	0.4	4.5	2	No
Stream	C	20150227FL03	26	2015-02-27	3.54	7.19	51270	32.77	11.2	0.4	130	1.7	Yes		17	KT384066
Stream	C	20150227FL04	27	2015-02-27	5.37	7.21	1150	0.6	8.5	0.4	13	4.5	No
Stream	C	20150227FL05	28	2015-02-27	6.99	7.14	51060	33.03	5.3	0.4	11	2	No
Stream	C	20150227FL06	29	2015-02-27	5.82	7.27	1430	0.72	71.4	0.4	1.7	1.7	No
Estuary	C	20150225FM01	30	2015-02-25	6.83	7.71	52040	33.73	7.7	5.8	1.7	1.7	No
Estuary	C	20150225FM02	31	2015-02-25	6.84	7.72	52030	33.73	7.4	5.8	1.7	1.7	No
Estuary	C	20150225FM03	32	2015-02-25	6.84	7.72	52030	33.72	7.4	5.8	1.7	1.7	No
Estuary	C	20150225FM04	33	2015-02-25	6.83	7.74	52060	33.75	7.1	5.8	1.7	1.7	No
Estuary	C	20150225FM05	34	2015-02-25	7.61	8.04	51680	33.56	9.8	5.8	1.7	1.7	No
Estuary	C	20150225FM06	35	2015-02-25	7.59	8.05	51690	33.56	9.8	5.8	1.7	1.7	No
Estuary	C	20150225FM07	36	2015-02-25	7.59	8.06	51690	33.56	9.9	5.8	1.7	1.7	No
Estuary	C	20150225FM08	37	2015-02-25	6.33	7.77	51770	33.48	4.9	5.8	1.7	1.7	No
Estuary	C	20150225FM09	38	2015-02-25	6.33	7.78	51780	33.47	5	5.8	1.7	1.7	No
Estuary	C	20150225FM10	39	2015-02-25	6.48	7.75	51730	33.45	8	5.8	1.7	1.7	No
Estuary	C	20150225FM11	40	2015-02-25	6.48	7.73	51750	33.48	8.1	5.8	1.7	1.7	No
Estuary	C	20150225FM12	41	2015-02-25	6.48	7.74	51730	33.47	7.9	5.8	1.7	1.7	No
Estuary	C	20150225FM13	42	2015-02-25	6.74	7.78	51990	33.68	6.2	5.8	1.7	1.7	No
Estuary	C	20150225FM14	43	2015-02-25	6.75	7.75	51980	33.68	5.9	5.8	1.7	1.7	No
Stream	D	20150205GL01	44	2015-02-05	4.64	8.34	155	0.12	5.81	1.4	330	<1.8	Yes		17	KT384067
Stream	D	20150205GL02	45	2015-02-05	4.82	7.75	334	0.26	2.91	0.6	3300	790	Yes		13, 17	KT384068	KT384069
Stream	D	20150205GL03	46	2015-02-05	3.82	8.07	432	0.35	14.1	0.6	790	<1.8	Yes		17	KT384070
Stream	D	20150204GL04	47	2015-02-04	4.71	7.76	150	0.12	4.18	0.6	230	<1.8	Yes		17	KT384071
Stream	D	20150204GL05	48	2015-02-04	4.61	7.51	82	0.06	6.37	0.6	330	<1.8	No
Stream	D	20150204GL06	49	2015-02-04	3.85	7.73	250	0.2	3.65	0.6	23000	2300	Yes	3	4, 17, 21	KT383956	KT384072	KT384073	KT384074
Estuary	D	20150205GM01	50	2015-02-05	4.86	8.21	30682	31.93	19.1	1.4	<1.8	<1.8	No
Estuary	D	20150205GM02	51	2015-02-05	4.2	8.33	29903	31.67	16.9	1.4	<1.8	<1.8	No
Estuary	D	20150205GM03	52	2015-02-05	4.25	8.37	29752	31.44	13.4	1.4	2	2	Yes		17	KT384075
Estuary	D	20150205GM04	53	2015-02-05	4.85	8.39	29699	30.83	15.3	1.4	2	2	No
Estuary	D	20150204GM05	54	2015-02-04	4.31	8.44	30157	31.86	11.1	1.4	<1.8	<1.8	Yes		17	KT384076
Estuary	D	20150204GM06	55	2015-02-04	4.38	8.44	30179	31.86	10.8	0.6	<1.8	<1.8	No
Estuary	D	20150204GM07	56	2015-02-04	4.05	8.46	29191	30.99	8.63	0.6	<1.8	<1.8	Yes		17	KT384077
Estuary	D	20150204GM08	57	2015-02-04	4.33	8.45	30040	31.7	13.5	0.6	23	23	No
Estuary	D	20150204GM09	58	2015-02-04	4.4	8.39	30134	31.75	17.3	0.6	<1.8	<1.8	No
Estuary	D	20150204GM10	59	2015-02-04	4.24	8.43	30071	31.8	15.4	0.6	<1.8	<1.8	No
Estuary	D	20150204GM11	60	2015-02-04	4.22	8.35	29987	31.74	12.7	0.6	<1.8	<1.8	No
Estuary	D	20150204GM12	61	2015-02-04	4.16	8.35	29973	31.76	12.9	0.6	<1.8	<1.8	No
Estuary	D	20150204GM13	62	2015-02-04	4.14	8.3	29949	31.74	19.6	0.6	<1.8	<1.8	Yes		17	KT384078
Estuary	D	20150204GM14	63	2015-02-04	4.22	8.3	29937	31.71	17	0.6	<1.8	<1.8	No
